# Supplementary material for: Unconscious response inhibition differences between table tennis athletes and non-athletes
Source: PeerJ. 2018 Sep 7;6:e5548. doi: 10.7717/peerj.5548 (PMC6130236; doi:10.7717/peerj.5548)
Supplement: Data S1 [file peerj-06-5548-s001.xlsx]

## Sheet: table 1
Group 1=non-athlete, 2=athlete	Sex 1=female, 2=male	Age	Height(cm)	Weight(kg)	BMI	Physical activity（MET-min/w）	training years	weakly training hours
1	2	21	177	85	27.1314	4884
1	1	24	160	50	19.5312	1919.5
1	1	19	166	56	20.3223	1530
1	2	19	171	67	22.913	4566
1	2	23	183	85	25.3815	9012
1	1	19	167	60	21.5139	4379.5
1	1	20	166	58	21.048	1533
1	2	22	190	75	20.7756	3756
1	2	25	170	70	24.2215	594
1	2	22	173	62	20.7157	4077
1	1	24	156	53	21.7784	578
1	1	24	165	53	19.4674	2466
1	2	18	175	65	21.2245	10278
1	1	20	160	60	23.4375	4592
1	1	20	158	56.5	22.6326	822
1	2	26	176	67	21.6296	1970
1	1	19	158	51	20.43	480
1	2	20	180	75	23.1481	10092
1	1	19	161	58	22.38	1424
2	2	20	170	60	20.7612	6252	10	4
2	2	25	177	65	20.7476	5373	13	8
2	1	20	168	53	18.7783	2706	10	6
2	2	24	177	64	20.4284	1353	10	6
2	2	20	180	75	23.1481	1602	11	10
2	2	21	170	55	19.0311	5946	12	6
2	2	23	182	74	22.3403	1836	11	6
2	1	22	165	57	20.9366	2085	9	4
2	1	22	163	49	18.4425	2029.5	12	6
2	1	20	172	65	21.9713	1890	13	4
2	1	20	166	54	19.5965	2544	11	7.5
2	2	20	172	70	23.6614	2822.5	10	5
2	1	20	161	50	19.2894	4275	10	4
2	2	19	178	70	22.0932	1734	8	4
2	2	19	175	67.5	22.0408	7038	9	4
2	1	20	160	55	21.4844	3675	12	6
2	1	21	161	65	25.0762	3219	12	4
2	2	19	173	72	24.0569	9378	11	9
2	1	19	156	46	18.902	8298	9	16
2	2	19	190	72	19.9446	9678	11	7

## Sheet: table2
Group 1=non-athlete, 2=athlete	d'	conscious go_ACC	conscious go_RT	conscious nogo_ACC	unconscious go_IR	unconscious go_RT	unconscious no-go_IR	unconscious nogo_RT	Rtslowing
1	-0.33	1	446.017	0.7	0.0166667	403.466	0.025	410.385	6.91851			non-athlete group	table tennis athlete group	SE non-athlete	SE table tennis athlete
1	0.57	1	460.208	0.875	0	414.292	0.00833333	412.697	-1.5942		unconscious go trial type	384.81	326.93	11.8	12.16
1	0.11	0.966667	333.129	0.466667	0.05	348.407	0.025	354.991	6.58415		unconscious no-go trial type	392.21	341.68	11.5	11.86
1	-1.04	0.991667	439.229	0.941667	0.05	441.132	0.05	454.292	13.1605
1	-0.19	1	298.258	0.558333	0	276.508	0.00833333	291.63	15.1219
1	0	0.875	458.771	0.783333	0.141667	396.539	0.133333	398	1.46078
1	-0.41	0.991667	453.134	0.591667	0	412.467	0	422.725	10.2583
1	0.57	1	370.417	0.908333	0	363.958	0	390.975	27.0167
1	0.93	1	410.15	0.808333	0	366.058	0	372.675	6.61667
1	-0.45	1	476.158	0.975	0	481.175	0	497.05	15.875
1	-0.25	0.98	610.07	0.93	0	499.52	0.01	505.08	5.56
1	0.39	0.95	454.22	0.54	0.03	363.31	0.02	368.75	5.44
1	0.3	0.98	371.45	0.48	0.02	384.52	0.02	389.78	5.26
1	-0.54	0.91	388.63	0.43	0.01	334.63	0.02	328.46	-6.17
1	1.05	1	412.97	0.82	0	379.1	0.02	376.02	-3.08
1	0	1	339.51	0.73	0	320.23	0	327.73	7.49
1	1.37	1	364.292	0.675	0	356.5	0	366.317	9.81667
2	0.11	0.97	321.84	0.61	0.07	298.31	0.13	307.01	8.7	10
2	0.61	0.958333	321.478	0.641667	0.00833333	279.353	0	289.833	10.4804	12
2	0.43	0.983333	310.898	0.691667	0.0166667	310.695	0.0583333	330.248	19.5529	14
2	-2.15	1	359.358	0.808333	0	299.867	0	306.633	6.76667	15
2	0.6	1	358.908	0.9	0.00833333	356.496	0	367.917	11.4209	16
2	0.44	1	420.125	0.9	0	359.342	0	358.9	-0.441667	18
2	0	0.991667	440.815	0.95	0	383.8	0.00833333	392.689	8.88908	19
2	0.62	1	414.85	0.908333	0.00833333	403.874	0	412.017	8.14272	20
2	-2.08	1	401.65	0.883333	0.00833333	370.445	0	379.25	8.80462	21
2	0	1	345.16	0.59	0	311.34	0.01	315.57	4.24	2
2	0	1	276.67	0.49	0	279.42	0	321.38	41.95	3
2	0	0.98	345.05	0.69	0	324.98	0.01	348.75	23.76	4
2	-2.77	1	426.96	0.84	0	357.07	0	366.76	9.69	6
2	0	1	315.4	0.68	0.01	301.35	0	325.28	23.92	7
2	0.1	0.99	317.37	0.68	0.02	318.71	0.06	342.96	24.24	8
2	0.08	0.98	269.81	0.39	0.01	275.67	0.01	301.66	25.99	9

## Sheet: conscious erp
Group 1=non-athlete, 2=athlete	Fz_con_go_N2latency	Fz_con_go_N2amplitude	Fz_con_Nogo_N2latency	Fz_con_Nogo_N2amplitude	FCz_con_go_N2latency	Fcz_con_go_N2amplitude	Fcz_con_Nogo_N2latency	Fcz_con_Nogo_N2amplitude	Cz_con_go_N2latency	Cz_con_go_N2amplitude	Cz_con_Nogo_N2latency	Cz_con_Nogo_N2amplitude	Fz_con_go_P3latency	Fz_con_go_P3amplitude	Fz_con_Nogo_P3latency	Fz_con_Nogo_P3amplitude	FCz_con_go_P3latency	Fcz_con_go_P3amplitude	Fcz_con_Nogo_P3latency	Fcz_con_Nogo_P3amplitude	Cz_con_go_P3latency	Cz_con_go_P3amplitude	Cz_con_Nogo_P3latency	Cz_con_Nogo_P3amplitude
1	324	-2.9142	336	-3.5793	322	-2.8969	332	-3.4479	310	-1.9478	330	-2.9571	482	14.6775	484	17.7207	484	14.4088	484	17.9414	496	14.823	486	16.962
1	348	-3.6384	348	-4.0979	348	-3.6688	348	-3.738	348	-1.8323	348	-1.5013	534	16.5452	510	17.5683	530	18.7481	510	19.8095	532	20.3682	534	20.509
1	318	-3.7644	346	-4.8407	314	-1.4668	346	-1.9014	270	1.8779	342	2.02	482	17.709	474	15.9595	482	19.3649	474	19.3849	480	18.7842	474	19.1496
1	364	-9.0437	324	-3.4205	366	-8.063	316	-1.9583	360	-2.8233	312	2.1088	494	12.2515	492	16.8336	498	11.6423	498	16.1537	500	12.5243	504	16.0392
1	260	2.1912	256	-3.2795	260	4.4349	256	-3.6019	260	7.4132	256	1.1628	470	28.1383	464	22.5698	470	30.5198	460	27.3498	466	27.8035	448	26.7696
1	314	-6.1797	318	-6.1167	314	-5.3271	316	-5.4365	314	-3.9345	316	-4.1322	466	14.0781	468	12.4024	466	14.2514	466	12.6266	484	14.2565	468	11.9843
1	354	-5.7622	322	-13.5276	338	-5.6595	318	-13.021	344	-2.739	318	-8.1478	536	4.6714	494	3.0603	538	4.7186	470	1.5517	542	6.1667	470	2.2871
1	266	1.7277	270	0.6277	264	1.3958	272	0.7615	262	0.7143	250	1.0511	502	14.7127	498	21.4312	506	15.7375	528	23.3666	478	14.7449	528	23.1274
1	336	-6.3902	332	-7.4919	334	-5.5495	328	-7.3811	334	-2.954	326	-4.4493	520	9.0396	502	10.0533	522	9.5679	504	11.6138	544	8.9401	504	11.2191
1	298	0.843	336	1.4622	296	0.0836	290	0.2926	296	1.2513	272	1.3559	532	17.5154	548	18.4912	534	17.8845	548	17.9575	534	17.7116	548	18.7704
1	336	-1.0354	348	-2.3595	336	1.2499	340	-0.4622	334	3.8611	336	1.5599	492	10.6868	500	9.9185	492	12.8993	498	13.1211	492	14.4558	492	16.4133
1	308	-1.5789	340	-2.5309	288	-2.4436	294	-1.7491	284	-2.6951	286	-1.5252	456	8.2736	442	10.3875	456	7.667	458	10.1232	456	5.6575	462	9.7706
1	304	-2.9699	322	-1.0948	302	-1.4623	322	0.3433	296	0.0014	322	2.9769	524	8.0109	530	9.5324	520	10.8806	532	13.1801	520	12.1566	532	14.8974
1	360	-5.6985	368	-4.9202	360	-3.5979	368	-3.0547	362	-0.6758	368	-0.2886	512	16.3213	506	16.6118	512	17.9198	506	17.1072	514	18.5018	506	16.5535
1	310	3.8608	282	8.224	310	5.0296	300	8.9616	274	5.7347	292	10.1616	490	21.8873	490	21.2918	492	23.3406	482	24.4682	496	23.5476	480	25.0299
1	306	-9.6905	312	-12.9286	290	-7.2456	310	-10.114	288	-3.8341	308	-6.4216	520	16.7822	522	19.8584	520	17.4502	524	22.5701	530	16.2324	524	22.9752
1	346	1.5372	332	-1.9275	346	4.2072	330	0.4683	346	6.1249	330	1.8018	498	13.3151	490	20.7271	506	12.9499	490	21.4305	506	11.7204	490	18.2521
2	314	3.1002	322	1.4337	312	4.9248	306	2.7972	314	6.8597	304	3.6577	478	24.0846	498	23.4031	478	32.1978	498	33.1411	480	33.1478	498	34.694
2	286	-3.0354	274	-11.3664	286	-0.0604	270	-7.1224	286	-0.2917	250	-6.0707	480	15.4142	488	24.6554	478	15.8711	488	22.8156	478	13.8963	488	20.1123
2	298	0.3632	296	-3.1294	298	2.1761	286	0.4811	270	2.8173	284	3.0988	410	19.6914	384	33.6059	412	20.8341	372	31.1628	412	20.4835	366	26.8318
2	290	0.806	286	-6.8096	276	2.9505	284	-4.7118	270	4.4454	282	-0.969	374	18.9185	388	25.4279	368	23.4049	382	26.9308	362	23.1586	378	25.24
2	266	-0.9948	320	-4.7711	264	-1.9635	318	-4.9474	280	-1.8528	318	-3.6207	512	14.4114	494	19.5102	512	15.5998	494	21.1287	514	13.0024	494	16.8832
2	254	1.2759	262	-1.9959	258	0.8488	262	-1.2111	266	0.3231	262	-0.8309	500	10.9973	528	21.3758	502	11.5475	514	20.6573	500	10.9043	514	18.7672
2	308	-4.7171	310	-6.2656	276	-3.855	310	-5.046	276	-3.6289	274	-4.0089	548	12.2088	488	13.1656	548	12.2098	490	13.5469	548	11.1414	490	13.6348
2	348	0.6085	348	-0.8642	348	0.5471	320	-0.6835	310	0.2242	322	-1.3238	486	13.8088	486	17.2024	484	13.4491	484	15.9581	482	13.0082	480	14.5651
2	308	3.7787	328	0.9584	310	5.3387	322	3.4809	306	7.4546	320	6.2358	492	18.1304	492	28.081	490	18.3896	492	28.0307	490	17.9615	492	25.8155
2	332	-0.5175	320	-5.1238	322	2.432	318	-2.0935	330	6.0958	254	0.1405	486	20.3535	484	28.2135	486	23.4326	482	29.0507	486	24.1676	482	27.8744
2	260	-2.9031	290	-14.7038	260	0.4117	280	-11.1862	258	5.3181	276	-2.2661	422	23.6524	418	24.5576	420	29.0664	418	30.167	418	29.0235	416	34.1271
2	290	-8.9214	312	-9.2766	280	-6.6638	302	-6.5327	276	-2.1567	296	-1.6742	504	6.6652	500	19.5515	504	10.2627	496	21.7973	504	11.6257	488	21.2503
2	314	-6.6164	302	-11.814	310	-5.7875	298	-10.9147	310	-1.8994	296	-6.2422	528	14.0419	522	17.3635	530	14.3969	516	19.5753	526	13.8537	514	19.7597
2	308	-5.4038	302	-13.1804	302	-1.4566	298	-8.2012	298	1.8416	296	-2.6315	496	16.3398	492	17.593	494	16.7063	492	19.7081	496	13.366	490	18.102
2	322	0.3212	306	-3.3562	316	4.4856	304	-0.4559	328	7.8473	302	2.6156	492	15.0705	488	20.9302	492	15.1882	486	20.2474	492	13.7348	490	17.8205
2	234	-6.6719	256	-4.6573	232	-6.1333	260	-3.9014	230	-4.4684	260	-2.0856	434	13.2178	424	22.0129	434	17.4941	424	27.2881	434	20.4207	426	29.8937

## Sheet: unconscious erp
Group 1=non-athlete, 2=athlete	Fz_uncon_go_N2latency	Fz_uncon_go_N2amplitude	Fz_uncon_Nogo_N2latency	Fz_uncon_Nogo_N2amplitude	FCz_uncon_go_N2latency	Fcz_uncon_go_N2amplitude	Fcz_uncon_Nogo_N2latency	Fcz_uncon_Nogo_N2amplitude	Cz_uncon_go_N2latency	Cz_uncon_go_N2amplitude	Cz_uncon_Nogo_N2latency	Cz_uncon_Nogo_N2amplitude	Fz_uncon_go_P3latency	Fz_uncon_go_P3amplitude	Fz_uncon_Nogo_P3latency	Fz_uncon_Nogo_P3amplitude	FCz_uncon_go_P3latency	Fcz_uncon_go_P3amplitude	Fcz_uncon_Nogo_P3latency	Fcz_uncon_Nogo_P3amplitude	Cz_uncon_go_P3latency	Cz_uncon_go_P3amplitude	Cz_uncon_Nogo_P3latency	Cz_uncon_Nogo_P3amplitude
1	308	-3.2125	310	-4.7147	304	-2.0445	308	-3.7252	294	-0.6993	308	-2.3493	470	9.39562	548	10.6855	548	10.4657	548	11.0809	542	11.1596	546	11.3078
1	290	1.7846	298	0.1966	254	1.1781	298	-0.3856	254	0.2486	294	0.142	524	14.9218	530	14.0453	524	16.9312	532	15.5888	524	16.4398	532	15.1099
1	296	-2.8014	298	-0.9591	296	-1.4111	296	0.3804	294	1.1543	292	2.9344	462	8.62221	490	9.43211	508	10.364	488	11.0265	508	11.4136	486	12.1649
1	338	-4.331	328	-1.8931	336	-3.7719	328	-0.9228	336	-0.4937	328	2.0316	512	8.88669	512	8.78305	510	7.23616	500	7.08952	506	7.13824	496	7.38014
1	250	4.51	260	-2.1565	264	7.9076	260	-0.091	256	9.5102	260	4.2035	422	24.596	470	26.3286	424	27.5046	472	29.4367	424	24.6334	472	27.6285
1	312	-4.4238	316	-4.9119	310	-3.7362	316	-4.1869	312	-2.4197	316	-2.9613	518	13.6496	506	14.1796	518	12.9771	508	12.6601	520	11.4811	508	11.1985
1	280	-3.7595	244	-0.7044	278	-4.3631	244	-2.3952	240	-5.0638	238	-2.8358	408	7.89834	396	9.24417	406	8.34533	398	9.12348	404	10.4658	400	10.8783
1	242	2.0365	238	2.116	246	2.0877	240	1.8844	242	1.4084	240	0.9712	466	11.7125	440	13.133	466	11.7854	440	13.5551	468	10.9883	440	12.7516
1	250	-1.131	252	-1.0824	246	-2.4736	252	-2.258	248	-1.815	250	-1.375	490	7.34077	496	6.76888	488	8.26657	462	6.99401	448	8.25977	460	6.75785
1	308	0.1965	320	-1.6281	308	-1.0819	308	-2.8044	290	-0.8618	306	-3.0142	500	14.9028	504	14.644	500	14.6808	506	15.6516	500	15.1776	504	15.7005
1	358	-1.3871	352	-0.0766	358	1.0992	354	2.512	358	4.4262	354	5.8063	494	4.06138	548	6.08799	548	6.31806	548	8.71759	548	9.72739	548	12.6059
1	260	5.1431	260	3.5254	258	4.2585	260	2.99	254	2.5641	256	1.3898	464	18.2685	464	16.4489	468	18.5238	548	16.8455	476	13.3383	460	12.531
1	320	-1.8293	326	-1.6188	302	0.7375	320	-0.3106	312	1.6364	322	1.5211	454	5.50624	454	4.61282	454	8.24842	454	8.12263	454	9.57125	454	7.8738
1	344	-0.9116	346	2.639	344	1.0165	364	4.0072	344	3.1136	344	4.8848	488	6.01061	472	8.46013	492	7.48433	470	9.945	492	8.38001	476	9.85667
1	288	5.502	286	2.6447	278	6.3381	278	4.3162	280	6.6347	272	5.4965	478	16.2291	472	15.3488	480	16.59	476	15.7898	480	15.6902	472	14.3988
1	266	-4.7356	266	-3.2817	266	-3.5148	266	-1.6457	268	-1.9828	264	-0.1776	516	15.2824	456	13.4631	516	15.1495	454	13.8761	516	12.6153	454	11.8092
1	324	0.7145	326	1.7583	322	2.869	326	3.6469	322	4.2867	326	4.9468	446	11.7183	442	12.9991	444	12.2333	440	14.0315	444	11.2583	440	13.248
2	290	2.0627	294	-0.0634	290	4.0647	292	2.0529	290	7.913	286	5.5025	494	14.6507	488	15.326	494	22.4614	488	22.5888	494	24.0791	488	23.9129
2	232	-0.7684	234	-1.7449	230	-0.2208	244	-0.3902	232	-1.0261	246	-0.8522	440	17.0625	442	18.5141	440	16.1383	440	17.8347	440	12.8269	440	14.8584
2	268	5.5036	286	2.2406	258	6.6864	278	4.9985	254	6.8553	260	5.5652	380	21.8438	382	21.7338	378	23.3181	380	22.0853	376	23.1927	366	21.1587
2	268	7.9896	256	5.1573	232	8.6406	254	7.0447	230	7.3238	252	7.0876	476	21.69	482	23.81	476	22.93	482	25.64	476	19.68	482	22.62
2	296	-2.2581	306	-3.176	294	-3.02	306	-3.769	296	-2.1567	306	-2.8806	468	14.4942	480	14.4657	468	13.9392	482	14.5996	462	10.2475	482	11.6716
2	246	1.2751	248	1.1827	244	1.2579	248	1.3073	242	0.8279	248	0.9901	500	13.6294	504	12.8747	498	13.3103	418	12.6513	498	11.4504	416	11.2306
2	244	-2.1908	248	-3.3166	242	-2.5315	248	-3.1715	242	-2.2133	248	-3.0217	490	12.506	500	10.7203	490	12.0844	500	11.0437	490	10.6123	500	10.0318
2	290	-3.8155	298	-2.9332	286	-5.4045	290	-3.732	284	-5.5035	284	-3.1003	486	11.4895	498	12.5627	486	13.0884	498	13.3215	484	14.7671	480	14.6213
2	238	-2.1816	232	-0.8095	238	-1.3592	232	-0.21	236	-0.5531	236	0.4991	482	14.0607	440	15.9801	440	15.7189	440	17.4047	482	14.7753	440	17.1106
2	292	1.5348	280	-0.441	294	3.854	272	1.6657	290	6.8408	260	3.2626	474	13.7982	472	13.8386	474	16.216	472	15.4249	474	15.1613	470	14.0889
2	266	-2.5686	260	-7.4165	238	1.8563	254	-5.6586	236	5.728	244	0.5518	490	9.81014	494	14.4289	492	13.5352	440	23.7384	484	12.1129	488	15.6637
2	260	-7.3317	270	-6.732	254	-6.9317	266	-6.0238	250	-4.5282	248	-2.8986	440	2.33089	440	4.02835	440	5.5972	488	17.3532	440	7.72467	440	10.4761
2	300	-0.6184	266	-3.3131	254	-0.3358	264	-4.0223	250	0.7343	256	-2.7992	456	11.935	456	14.0593	450	12.9752	456	14.5566	456	11.2228	456	12.3975
2	250	-4.8988	292	-8.0518	234	-3.2205	242	-2.6155	234	-1.7975	238	-1.1692	478	9.74532	486	12.9634	478	9.99777	482	13.9155	478	7.53123	480	11.9346
2	274	1.7132	252	3.9216	272	4.7533	250	5.4462	276	6.6186	246	6.1936	440	11.2361	444	14.1348	440	12.1407	444	15.2443	440	11.1508	440	14.3673
2	254	-8.737	248	-8.8463	254	-8.0968	248	-8.0457	254	-5.5809	248	-5.7722	454	17.4175	470	22.3269	454	21.524	468	26.8769	454	23.2162	468	28.161
